# Supplementary material for: Dynamic Balance between PTH1R-Dependent Signal Cascades Determines Its Pro- or Anti-Osteogenic Effects on MSC
Source: Cells. 2022 Nov 7;11(21):3519. doi: 10.3390/cells11213519 (PMC9656268; doi:10.3390/cells11213519)
Supplement: Supplementary file 1 [file cells-11-03519-s001.zip]

Archive with 1 entries (1 files):
- cells-1941300-supplementary.avi
